# Supplementary material for: A respiro-fermentative strategy to survive nanoxia in Acidobacterium capsulatum
Source: FEMS Microbiol Ecol. 2024 Nov 18;100(12):fiae152. doi: 10.1093/femsec/fiae152 (PMC11636273; doi:10.1093/femsec/fiae152)
Supplement: fiae152_Supplemental_Files [file fiae152_supplemental_files.zip]

Archive with 3 entries (3 files):
- Table-S2-S3-S4.xlsx
- Trojan_FigureLegends_TrackChanges.docx
- Trojan_Supplemental_Material.pdf
