# Supplementary material for: A respiro-fermentative strategy to survive nanoxia in Acidobacterium capsulatum
Source: FEMS Microbiol Ecol. 2024 Nov 18;100(12):fiae152. doi: 10.1093/femsec/fiae152 (PMC11636273; doi:10.1093/femsec/fiae152)
Supplement: fiae152_Supplemental_Files [file fiae152_supplemental_files.zip › Table-S2-S3-S4.xlsx]

## Sheet: Table S2 Stress and ROS defense
Table S2. Transcriptional changes of genes encoding proteins for stress- and reactive oxygen species defense in Acidobacterium capsulatum 161.
Strain	IMG locus tag	GenBank locus tag	Gene	Product	log2FC 10 -> 0.1 µMO2t60	padj	Transcripts per million (TPMs) for each replicate of A. capsulatum 166
							ACP-R1-10µM-t60	ACP-R3-10µM-t60	ACP-R4-10µM-t60	ACP-R1-0.1µM-t60	ACP-R3-0.1µM-t60	ACP-R4-0.1µM-t60	ACP-R1-0.001µM-t10	ACP-R3-0.001µM-t10	ACP-R4-0.001µM-t10	ACP-R1-0.001µM-t60	ACP-R3-0.001µM-t60	ACP-R4-0.001µM-t60
UNIVERSAL STRESS RESPONSE
Acidobacterium capsulatum 161	ACP_1638	ACP_RS07860	hisA	two-component sensor histidine kinase, Histidine kinase-, DNA gyrase B-, and HSP90-like ATPase	6.35157	0	54.8677	34.6084	17.8002	2137	1570.43	1082.02	2156.11	1689.8	1163.15	2239.27	1738.8	1115.94
	ACP_1576	ACP_RS07570	uspA-1	universal stress protein	5.7686	2.01217e-278	26.5768	22.1725	25.9885	855.549	818.391	703.656	960.909	935.067	644.63	959.504	953.655	715.365
	ACP_0768	ACP_RS03685	uspA-2	universal stress protein	2.73289	1.18891e-23	11.379	13.0247	14.7317	92.8331	38.4736	38.6162	79.9602	40.5822	40.7691	95.371	48.6524	44.8473
	ACP_2537	ACP_RS12055	uspA-3	universal stress protein	1.76643	1.16757e-89	1197.62	1068.34	1115.3	2188.45	2282.71	2152.66	2078.88	2286.88	2221.02	2043.8	2222.01	2078.33
	ACP_0480	ACP_RS02340	uspA-4	universal stress protein	1.37262	6.27329e-35	1535.34	1484.85	1512.44	2203.85	2205.27	2349.67	2482.52	2417.53	2107.25	2655.12	2500.64	2443.56
	ACP_0470	ACP_RS02295	uspA-5	universal stress protein	1.75393	2.5052e-37	1572.89	1522.19	1775.97	2581.17	3527.63	3486.24	2866.79	4030.05	3268.95	2738.3	3967.33	3388.04
	ACP_0471	ACP_RS02300	uspA-6	universal stress protein	1.99364	1.14658e-79	2802.17	2668.72	2714.84	5764.27	6221.88	6799.68	6431.92	7221.29	6183.45	6180.28	6955.35	6702.49
CHAPERONES
Acidobacterium capsulatum 161	ACP_0797	ACP_RS03825	dnaK	chaperone DnaK protein, Hsp 70 family	-1.63029	3.33023e-15	1042.53	788.469	1143.82	182.911	222.523	162.862	204.685	244.539	160.548	213.53	251.068	176.131
	ACP_0721	ACP_RS03460	groL	chaperonin GroEL protein	-2.43273	3.31409e-52	3346.12	2974.75	3896.9	370.445	360.497	365.744	395.166	403.844	327.093	406.488	383.742	334.58
	ACP_0720	ACP_RS03455	groES	chaperonin GroES protein	-1.82144	7.49699e-23	4929.61	4224.88	5735.03	761.437	961.231	753.095	797.891	1033	719.969	721.683	858.216	642.772
	ACP_2407	ACP_RS11450	clpB	chaperone protein ClpB	0.809747	0.000100091	44.2269	34.0434	57.0808	33.9311	52.0925	54.2497	39.1332	61.2541	48.7887	39.3599	62.4277	55.3269
	ACP_3433	ACP_RS16425	clpP	ATP-dependent Clp protease proteolytic subunit P	0.551447	4.45584e-06	1340.08	1188.47	1097.64	928.683	923.474	1241.31	935.951	963.879	1376.54	896.289	938.018	1213.46
	ACP_2765	ACP_RS13170	clpC	ATP-dependent Clp protease ATP-binding subunit C	0.927038	2.35487e-29	380.299	322.199	309.556	371.481	354.055	377.076	406.791	410.515	383.302	415.619	410.355	412.737
	ACP_3432	ACP_RS16420	cplX	ATP-dependent Clp protease ATP-binding subunit X	-0.688728	9.23385e-14	609.212	573.937	580.424	217.581	178.179	239.116	198.134	158.38	232.246	194.677	158.466	221.658
REACTIVE OXYGEN SPECIES (ROS) DEFENSE
Acidobacterium capsulatum 161	ACP_0213	ACP_RS01050	katG	catalase-peroxidase EC 1.11.1.21	-0.450967	1.19022e-05	33.3934	36.1097	35.8947	12.9891	14.7698	16.7792	14.9228	14.9071	17.3981	13.2497	14.8664	17.7299
	ACP_3351	ACP_RS16010	nrdH	glutaredoxin	0.890364	0.000481848	67.9054	67.7105	65.2111	127.074	55.2706	57.3949	134.259	56.1815	61.4158	129.477	60.489	54.0754
	ACP_2288	ACP_RS10890	bcp	peroxiredoxin	1.32823	1.6649e-63	945.952	724.765	661.545	1219.17	1000.88	1117.62	1292.17	1097.75	1199.21	1164.69	943.335	939.624
	ACP_0901	ACP_RS04305	trx-like	peroxiredoxin	0.272399	0.0271554	309.421	306.33	294.412	178.856	249.22	212.376	155.252	227.526	217.979	161.803	239.817	231.434
	ACP_1836	ACP_RS08800	ohrB	organic hydroperoxide resistance protein	2.29009	1.15837e-61	68.4232	73.7706	76.6923	217.631	222.201	182.029	239.666	226.492	197.045	228.387	233.765	203.381
	ACP_2700	ACP_RS12860	trxR	thioredoxin-disulfide reductase	-0.979523	1.56942e-18	490.633	529.274	416.559	150.863	127.261	141.331	137.715	110.56	136.377	151.522	134.069	146.725
	ACP_2145	ACP_RS10225	ahpC-1	alkyl hydroperoxide reductase subunit C	-2.39735	1.18613e-09	16.6891	13.8463	18.8303	1.6088	2.22714	1.66303	1.80548	2.28261	1.29591	1.18924	2.32492	1.68871
	ACP_0434	ACP_RS02125	ahpD-1	alkyl hydroperoxide reductase subunit D	-2.22026	8.49196e-21	35.5148	38.2193	46.916	4.88702	2.90603	7.71539	3.14112	2.38792	4.40894	1.83911	2.24712	4.15469
	ACP_2557	ACP_RS12155	ahpC-2	alkyl hydroperoxide reductase subunit C	2.90222	9.06884e-89	1317.57	815.595	869.445	3944.18	4193.76	4613.19	4073.12	4204.87	4488.27	3845.98	3998.2	4352.04
	ACP_0210	ACP_RS01045	ahpC-3	alkyl hydroperoxide reductase subunit C	1.57744	3.74739e-54	477.267	429.259	406.531	815.325	624.905	827.447	877.025	647.488	762.26	798.579	618.532	776.786
	ACP_2640	ACP_RS12570	ahpC-4	alkyl hydroperoxide reductase subunit C	0.849937	3.42111e-05	164.868	109.491	120.601	230.119	121.974	93.1279	252.764	121.388	88.8251	219.369	112.096	89.9583
	ACP_1705	ACP_RS08185	katE	catalase C, EC:1.11.1.6	1.28782	4.35556e-12	15.0345	14.7857	16.6668	25.5432	15.9787	25.5984	27.9482	13.802	28.3998	27.1481	16.4528	33.4835
	ACP_3044	ACP_RS14475	ahpD-2	alkyl hydroperoxide reductase subunit D	1.42618	1.03149e-19	70.7996	54.2323	75.1985	129.844	74.4233	112.627	164.642	93.0879	112.939	146.377	93.0994	117.103
	ACP_0439	ACP_RS02140	ahpD-3	alkyl hydroperoxide reductase subunit D	0.677633	7.8289e-06	90.24	69.655	95.4262	81.6751	68.3454	85.1758	80.9777	73.1885	65.965	76.5626	73.0922	84.4707
	ACP_0438	ACP_RS02135	ahpD-like	alkyl hydroperoxide reductase subunit D	1.01431	5.8918e-12	71.5962	55.8797	71.9172	70.8688	78.9966	82.4373	78.2603	84.3967	73.6632	74.7501	79.5527	82.5101
	ACP_3404	ACP_RS16270	bfr	ferroxidase	5.48627	0	242.205	166.57	90.4844	4785.31	4313.96	3126.59	4921.59	4633.4	3475.75	4867.34	4608	3135.53
	ACP_0996	ACP_RS04750	kat	non-haem manganese-containing catalase	1.35979	1.15976e-08	50.8612	33.9064	26.6381	113.509	50.3556	28.6255	141.585	62.8285	29.7583	130.284	64.7228	29.4071
	ACP_2273	ACP_RS10820	sodA	manganese superoxide dismutase	1.88977	1.13407e-99	1661.29	1658.82	1354.94	3674.23	3439.75	2875.84	4021.14	3913.88	3101.78	3958.65	3768.84	3021.28
	ACP_0819	ACP_RS03920	cld	chlorite dismutase, heme-dependent peroxidase	1.39416	3.16742e-31	220.72	196.182	164.287	261.081	278.801	339.18	288.504	311.145	331.247	291.786	331.738	346.025
	ACP_1512	ACP_RS07240	rbr	rubrerythrin	3.70559	5.78711e-220	678.483	515.554	592.014	4129.45	4536.43	4744.21	4517.35	5034.88	5267.44	4396.58	4990.27	4664.55
	ACP_1880	ACP_RS09005	trx-1	thioredoxin	1.93461	1.25261e-21	341.626	326.194	320.952	880.358	631.673	692.927	854.145	601.939	708.213	839.456	597.65	719.391
	ACP_0976	ACP_RS04650	trx-2	thioredoxin	1.65168	1.11589e-61	47.3498	46.288	51.1312	85.3788	90.5779	86.2177	71.5553	82.874	82.7929	81.0259	93.386	87.8609
	ACP_0230	ACP_RS01135	trx-3	thioredoxin	1.13176	7.39127e-63	4102.23	3422.85	3152.03	5427.81	4049.88	4069.61	6136.47	4368.48	3911.46	5334.19	3849.03	3287.79
log2FC = log2 fold changes between two O2 concentrations, p adj = adjusted P value by the Benjamini–Hochberg procedure calculated in DESeq2; µM = µmol O2 L-1; R = replicate; t60/t10 = sampling timepoint after 60/10 minutes at the respective O2 concentration. 0.001 µmol O2 L-1 = apparent anoxia: O2 was still supplied (10.1 µmol O2 min-1) but no longer determinable, anoxia is < 0.0005 µmol O2 L-1 w…

## Sheet: Table S3 ETC CI-CV
Table S3. Transcriptional changes of genes encoding the complexes I, II, III, IV and V of the electron transport chain of Acidobacterium capsulatum 161.
Strain	ETC complex		Enzyme	Subunit	Gene	IMG locus tag	log2FC 10 -> 0.1 µMO2t60	padj	Transcripts per million (TPMs) for each replicate of A. capsulatum 166
									ACP-R1-10µM-t60	ACP-R3-10µM-t60	ACP-R4-10µM-t60	ACP-R1-0.1µM-t60	ACP-R3-0.1µM-t60	ACP-R4-0.1µM-t60	ACP-R1-0.001µM-t10	ACP-R3-0.001µM-t10	ACP-R4-0.001µM-t10	ACP-R1-0.001µM-t60	ACP-R3-0.001µM-t60	ACP-R4-0.001µM-t60
RESPRATION - ELECTRON TRANSPORT CHAIN (ETC)
Acidobacterium capsulatum 166	CI	NDH-I	NADH:ubiquinone reductase H+-translocating		nuoA	ACP_0296	0.435273	6.88748e-05	1713.75	1732.37	1693.82	1090.33	1513.34	1450.86	1019.9	1513.74	1487.86	1013.79	1467.41	1376.06
				hydrogenase module (h.m.)	nuoB
					nuoC	ACP_0295	0.842744	2.07934e-14	992.8	1014.82	1051.32	868.606	1170.29	1158.9	812.464	1269	1171.62	911.533	1326.23	1270.41
					nuoD	ACP_0294	0.16661	0.187955	1005.85	955.816	1033.46	505.946	654.666	817.804	517.18	749.578	805.797	534.925	754.696	853.091
				NADH dehydrogenase module	nuoE	ACP_0292	-1.00593	9.31395e-32	601.478	606.81	680.756	182.472	152.82	208.491	164.297	159.148	203.867	176.343	175.083	231.561
					nuoF	ACP_0291	-1.37454	8.94434e-39	694.822	679.927	763.315	167.034	125.708	188.174	173.686	141.294	179.935	170.773	135.193	186.234
					nuoG	ACP_0290	-2.62848	5.39052e-78	627.824	656.695	755.046	71.4129	56.8914	63.4607	66.2507	54.1756	55.2717	68.7878	59.9975	61.8452
				h.m.	nuoH	ACP_0289	-2.75664	1.51316e-83	872.932	887.542	1008.22	72.1376	91.6686	74.7724	57.5827	84.1638	65.5645	55.8524	85.9271	70.6489
					nuoI
					nuoJ	ACP_0288	-1.53204	1.34651e-44	1094.63	1132.84	1264.09	209.026	249.236	238.816	168.143	232.655	231.054	165.847	238.554	222.932
				transporter module	nuoK	ACP_0287	-0.93673	2.41552e-09	530.407	492.948	581.918	125.784	198.724	170.114	115.988	171.327	143.672	110.414	174.275	150.276
					nuoL	ACP_0286	-1.51732	5.9718e-48	771.534	788.899	896.974	168.105	165.741	159.503	143.959	162.629	169.763	148.035	167.096	170.321
					nuoM	ACP_0285	-2.42515	1.20702e-49	583.38	581.042	676.694	82.161	62.4435	57.325	71.7804	59.365	57.0018	76.7908	62.1279	55.3036
					nuoM-II
				h.m.	nuoN	ACP_0284	-1.87874	5.34369e-18	539.742	566.708	712.225	127.836	98.1665	72.7079	107.063	94.9915	72.6366	112.433	101.047	75.9626
	CI	Unusual Complex I	NADH:ubiquinone reductase H+-translocating		nuoA	ACP_2565	3.17898	2.7428e-108	335.794	281.992	401.162	1494.67	1985.2	1855.12	1411.1	1839.82	1812.64	1620.97	1999.25	2330.11
				hydrogenase module (h.m.)	nuoB	ACP_2566	2.83702	2.97415e-56	266.572	196.173	278.582	796.084	1148.52	1177.5	776.363	1083.64	1177.33	690.707	1210.36	1226.22
					nuoC	ACP_2567	1.03312	2.10865e-10	221.52	168.179	231.197	188.562	218.044	356.361	166.575	201.291	368.535	155.397	191.598	363.03
					nuoD	ACP_2568	-1.34641	5.18685e-14	209.619	163.242	236.787	38.7876	31.8625	79.7548	22.2466	23.9051	63.9642	26.6582	21.9863	63.0024
				NADH dehydrogenase module	nuoE
					nuoF
					nuoG
				h.m.	nuoH	ACP_2570	-1.57587	1.58265e-37	196.776	156.208	221.731	32.4619	36.0398	42.4158	26.541	30.6169	41.7697	25.4376	29.944	38.0633
					nuoI	ACP_2569	-0.723393	4.52001e-10	298.119	229.934	310.657	88.2537	88.5247	116.12	69.8496	69.9825	108.918	66.4476	68.2113	110.484
					nuoJ	ACP_2571	-1.76804	7.63269e-16	146.834	113.391	160.772	21.4581	27.1798	23.6451	14.1189	27.8727	21.3734	16.3452	26.5826	25.7565
				transporter module	nuoK	ACP_2572	-0.542992	0.0819481	155.252	104.751	150.967	40.5267	91.4093	49.9281	35.6793	72.4588	52.4003	27.3429	87.0288	49.7074
					nuoL	ACP_2573	-0.157182	0.48653	150.232	110.565	159.644	60.4869	101.051	64.7556	46.0303	72.5298	59.7993	45.371	75.2881	58.5322
					nuoM	ACP_2574	-1.37646	2.99074e-18	120.063	87.3411	125.174	26.6374	24.3881	22.362	17.9364	21.2616	21.6908	18.4376	19.2035	20.6122
					nuoM-II	ACP_2575	-2.64437	3.68883e-39	106.454	70.7817	102.882	13.9537	6.84754	6.42915	9.83743	5.10027	6.13291	9.71962	4.84085	5.97479
				h.m.	nuoN	ACP_2576	-2.71715	2.05484e-42	87.1215	64.8831	88.1926	7.83229	8.0596	5.31892	5.57543	6.04185	5.18808	5.16437	5.52883	5.18096
	CI	NDH-II	Type II NADH:quinone oxidoreductase	NADH dehydrogenase FAD-containing subunit	ndh-II	ACP_1313	-0.887222	0.000386394	10.4393	10.6609	9.77608	3.11483	2.53331	4.07843	1.68956	2.80763	3.76354	1.66932	2.53199	3.26955
	CI	NDH-II	Type II NADH:quinone oxidoreductase	NADH dehydrogenase FAD-containing subunit	ndh-II	ACP_2469	4.44136	6.0199e-160	69.0343	58.2853	51.5242	947.073	857.278	522.445	909.338	860.452	474.689	819.92	837.46	438.832
	CII	SDH	succinate dehydrogenase	membrane subunit (cytochrome b₅₅₈)	sdhC	ACP_0103	0.495566	6.82061e-05	571.637	523.501	569.878	403.456	508.416	449.641	320.682	445.852	452.724	305.333	434.967	424.536
				catalytic subunits	sdhA	ACP_0102	-0.208454	0.102754	335.54	310.509	344.151	201.182	133.726	166.93	191.734	142.572	157.958	194.855	146.16	165.965
					sdhB	ACP_0101	-0.507326	0.000213712	450.012	418.177	500.459	189.091	180.597	186.89	210.686	209.197	182.983	227.669	217.44	202.584
	CIII + CIV	Complex IV	caa3-type cytochrome c oxidase HCO subfamily A1	subunit II	ctaC	ACP_2435	1.01219	7.44677e-28	1157.86	1186.02	1294.61	1338.19	1476.34	1413.95	1214.78	1397.94	1419.36	1225.85	1427.95	1362.51
				subunit I (catalytic)	ctaD	ACP_2437	-0.289459	0.000444784	760.815	765.469	862.591	385.468	316.955	427.714	362.046	349.796	445.553	353.53	344.979	452.445
				subunit III	ctaE	ACP_2438	-0.818622	3.98834e-11	660.499	651.824	773.932	257.812	170.921	265.025	259.732	190.408	270.45	234.932	176.28	280.748
				alternative subunit III, stand alone SU, not in operon	coxO	ACP_0457	4.52474	3.39475e-249	86.8273	69.6294	54.88	1044.09	1164.04	648.64	987.08	1146.7	645.982	970.135	1129.25	614.704
				subunit IV	ctaF-like	ACP_2439	-1.22609	3.50193e-12	500.961	531.253	668.013	178.144	106.819	147.33	177.133	113.558	149.707	185.263	112.871	156.261
		bc1 complex	ubiquinol—cytochrome-c reductase	cytochrome c subunit	petC	ACP_2440	-1.31981	1.6888e-14	688.076	698.737	822.627	214.569	152.228	155.966	219.71	163.063	152.16	214.138	165.79	167.675
				Rieske [2Fe-2S] iron-sulfur subunit	petA	ACP_2441	-1.01049	1.28609e-07	696.816	697.115	841.006	254.134	224.388	179.079	260.797	240.726	177.661	272.726	243.58	191.221
				cytochrome b subunit	petB	ACP_2442	-0.765074	6.30364e-06	563.227	592.057	755.028	210.505	234.126	208.211	219.673	256.917	193.181	243.644	271.418	235.113
	CIV	Complex IV	cbb3-type cytochrome c oxidase HCO family C	subunit I (catalytic)	ccoN	ACP_0885	-2.68346	4.76804e-18	12.888	10.7799	13.858	1.15824	1.25267	0.897961	0.541601	0.338336	0.979625	0.374581	0.575371	0.718411
				unknown function	cco-gene	ACP_0887	-2.23276	9.36104e-07	13.0577	11.6761	13.5978	1.36617	1.1584	2.30663	0.715491	0.957781	1.54065	0.176731	1.20925	1.09508
				subunit II	ccoO	ACP_0888	-3.63846	1.28425e-32	23.1388	19.8147	18.3083	0.79386	1.1753	0.921929	0.73143	0.996295	0.895249	0.456423	1.44997	1.64975
	CIV	Complex IV	cytochrome bd-type quinol oxidase	subunit II	cydB	ACP_0467	0.300187	0.00104306	1643.18	1460.35	1874.49	1040.24	1048.58	1467.03	1070.97	1161.65	1408.65	1044.95	1172.89	1554.45
				subunit I (catalytic)	cydA	ACP_0468	0.977174	2.77315e-25	2672.54	2324.11	2609.02	2638.4	2799.23	3197.38	2738	2968.78	3054.24	2487.27	2818.17	3037.19
	ATPase	ATP synthase (FₒF₁-ATPase) EC 7.1.2.2	Fₒ complex (proton channel)	subunit A	atpB	ACP_0282	-0.712	1.34123e-10	1244.63	1305.6	1367.1	357.79	502.748	538.132	305.319	421.078	566.082	308.562	419.54	488.565
				subunit C	atpE	ACP_0283	-0.980436	1.94554e-09	3377.99	3734.81	4402.3	712.634	1435.69	1392.63	613.562	1188.81	1543.46	589.785	1221.14	1307.36
				subunit B′	atpF′ (atpX)	ACP_1033	-0.129379	0.150525	1161.38	1187.88	1180.53	516.611	633.434	725.32	461.269	568.423	685.655	445.799	533.605	625.885
				subunit B	atpF	ACP_1032	0.0458741	0.767588	413.044	415.63	445.827	177.162	297.426	312.613	171.692	281.424	310.83	182.676	327.776	329.596
			F₁ complex (catalytic core)	delta subunit	atpH	ACP_1031	-0.25642	0.110718	292.882	259.305	286.398	97.8765	148.483	171.06	100.327	156.317	157.597	112.938	169.695	178.865
				alpha subunit	atpA	ACP_1030	-0.662414	5.95085e-09	509.82	528.827	567.405	150.555	180.451	271.673	145.124	196.22	255.468	157.902	211.013	276.276
				gamma subunit	atpG	ACP_1029	-2.72813	1.30127e-60	400.193	406.051	437.674	44.3473	25.8691	42.0992	41.632	24.3376	36.5123	41.4063	23.5375	35.646
				beta subunit	atpD	ACP_1028	-1.88878	1.26313e-36	470.588	483.856	550.172	89.0167	71.521	76.3506	92.3686	73.6538	76.0282	94.9069	78.7675	72.9733
				epsilon subunit	atpC	ACP_1027	-2.4394	9.22718e-21	535.577	623.123	765.277	101.03	54.8371	65.3236	113.158	60.1877	57.7901	99.0943	51.0333	50.7249
ETC = electron transport chain; log2FC = log2 fold changes between two O2 concentrations, p adj = adjusted P value by the Benjamini–Hochberg procedure calculated in DESeq2; µM = µmol O2 L-1; R = replicate; t60/t10 = sampling timepoint after 60/10 minutes at the respective O2 concentration. 0.001 µmol O2 L-1 = apparent anoxia: O2 was still supplied (10.1 µmol O2 min-1) but no longer determinable, …

## Sheet: Table S4 Central Metabolism
Table S4. Transcriptional changes of genes encoding proteins of the primary carbon and energy metabolism in Acidobacterium capsulatum 161.
Strain	IMG locus tag	GenBank locus tag	Gene	Product	EC number	log2FC 10 -> 0.1 µMO2t60	padj	Transcripts per million (TPMs) for each replicate of A. capsulatum 161
								ACP-R1-10µM-t60	ACP-R3-10µM-t60	ACP-R4-10µM-t60	ACP-R1-0.1µM-t60	ACP-R3-0.1µM-t60	ACP-R4-0.1µM-t60	ACP-R1-0.001µM-t10	ACP-R3-0.001µM-t10	ACP-R4-0.001µM-t10	ACP-R1-0.001µM-t60	ACP-R3-0.001µM-t60	ACP-R4-0.001µM-t60
PRIMARY CARBON AND ENERGY METABOLISM
PYRUVATE AND ACETATE METABOLISM
ACP	ACP_2265	ACP_RS10785	accD	acetyl-CoA carboxylase carboxyl transferase, subunit beta	6.4.1.2	1.63485	2.2414e-73	496.996	508.962	514.707	914.694	885	920.796	886.756	906.931	858.236	814.763	834.799	833.364
ACP	ACP_0131	ACP_RS00655	accC	acetyl-CoA carboxylase, biotin carboxylase subunit	6.4.1.2, 6.3.4.14	-0.639176	9.54348e-09	429.628	455.91	459.16	134.385	184.283	185.014	117.013	186.617	168.686	124.882	188.676	171.774
ACP	ACP_2134	ACP_RS10170	accC	acetyl-CoA carboxylase, biotin carboxylase subunit	6.4.1.2, 6.3.4.14	1.10852	1.7988e-13	48.9851	59.7879	58.747	68.3859	82.2177	60.26	52.8152	74.28	49.9325	57.0424	76.6035	52.477
ACP	ACP_0129	ACP_RS00650	accB	acetyl-CoA carboxylase biotin carboxyl carrier protein		0.384584	0.00112914	655.44	634.959	568.697	401.241	544.442	464.892	311.945	454.525	428.835	336.579	472.229	445.441
acetate <–> acetyl-CoA interconversion
ACP	ACP_0481	ACP_RS02345	pta	phosphate acetyltransferase	2.3.1.8	2.20741	4.02581e-82	1784.89	1580.24	1691.09	3830.38	4587.64	5105.74	4309.83	5035.82	4719.42	4035.84	5030.52	4869.02
ACP	ACP_2233	ACP_RS10635	ackA	acetate kinase	2.7.2.1	-1.59111	1.99669e-22	892.897	895.35	1037.62	227.756	132.038	200.835	214.896	125.851	174.046	218.659	133.584	177.956
ACP	ACP_2811	ACP_RS13390	acs	acetyl-coenzyme A synthetase	6.2.1.1	-2.86394	7.53442e-163	326.577	327.822	316.763	21.4643	26.0347	30.015	19.0243	26.0549	26.4769	21.923	26.2681	30.7124
ACP	ACP_2872	ACP_RS13680	acyP	acylphosphatase	3.6.1.7	0.197712	0.0393724	344.702	341.25	328.784	233.121	229.115	207.527	205.061	227.813	219.645	238.97	251.107	241.692
acetate <-> acetaldehyde -> ethanol
ACP	ACP_1688	ACP_RS08095	adh-1	aldehyde dehydrogenase (NAD+)	1.2.1.3	3.81951	9.40719e-256	48.8336	51.1488	52.2938	388.951	445.367	408.318	425.384	473.943	398.48	407.53	500.234	426.771
ACP	ACP_2302	ACP_RS10960	adh-2	aldehyde dehydrogenase (NAD+)	1.2.1.3	-1.17997	1.99287e-18	114.53	68.4112	88.7873	32.6265	15.6814	22.5164	30.6667	14.2959	20.5486	34.8976	15.8021	20.294
ACP	ACP_3483	ACP_RS16660	adh-3	aldehyde dehydrogenase (NAD+)	1.2.1.3	-1.83307	6.25144e-26	23.2373	24.2598	29.5744	4.31091	3.37544	4.88296	3.71087	2.69943	4.9152	4.68317	3.4634	4.04094
ACP	ACP_3493	ACP_RS16720	adhP-1	alcohol dehydrogenase	1.1.1.1	1.5937	4.43874e-31	1300.52	964.553	1087.19	1762.39	2051.09	2017.6	1946.75	2270.51	1916.85	1814.52	2168.35	2066.73
ACP	ACP_0589	ACP_RS02840	adhP-2	alcohol dehydrogenase	1.1.1.1	3.86765	3.03046e-93	27.4393	21.8623	22.44	220.886	249.002	155.045	216.516	269.985	132.103	222.26	266.725	141.768
pyruvate to acetae and cytochrome bd-type oxidase electron transfer
ACP	ACP_3090	ACP_RS14665	poxB	pyruvate oxidase	1.2.5.1	5.73371	3.552e-152	76.5791	34.1581	13.5796	1390.07	1161.52	711.416	1343.63	1293.16	699.919	1328.29	1242.16	672.742
pyruvate <-> acetyl-CoA
ACP	ACP_0355	ACP_RS01750	aceE	pyruvate dehydrogenase (acetyl-transferring), E1 of pyruvate dehydrogenase complex	1.2.4.1	-0.137738	0.127981	369.483	342.453	318.662	170.742	163.698	206.197	155.942	165.192	187.925	160.318	167.59	192.667
ACP	ACP_0356	ACP_RS01755	aceE	pyruvate dehydrogenase (THDP-binding), E1 of pyruvate dehydrogenase complex	1.2.4.1	0.391051	0.000122122	191.018	183.785	172.918	120.105	152.101	143.199	89.8727	118.417	116.721	93.2595	109.791	109.946
ACP	ACP_2354	ACP_RS11220	aceF	dihydrolipoamide acetyltransferase, E2 of pyruvate dehydrogenase complex		1.15015	6.15434e-66	555.157	536.352	518.695	691.925	662.897	700.344	682.7	659.712	689.809	715.246	703.854	721.507
ACP	ACP_2686	ACP_RS12795	por	pyruvate ferrodexin oxidoreductase (anaerobic)	1.2.7.1	0.745198	9.65794e-11	466.159	397.602	503.141	440.386	439.746	436.661	444.783	412.781	437.181	400.914	416.67	436.338
ACP	ACP_2857	ACP_RS13610	lpdA	dihydrolipoamide dehydrogenase; E3 of pyruvate dehydrogenase complex	1.8.1.4	1.51554	1.35425e-44	727.568	718.971	588.629	1001.51	1201.37	1134.36	1113.67	1341.46	1001.17	1001.25	1260.43	1052.54
pyruvate to malate
ACP	ACP_2736	ACP_RS13040	maeA	malate dehydrogenase (oxaloacetate-decarboxylating) (NADP+)	1.1.1.38	1.87283	2.39472e-72	31.8763	27.6265	30.3621	64.2169	64.7143	60.5339	39.9899	46.1569	45.8624	46.5773	49.361	51.0825
2 acetyl-CoA <-> CoA + acetoacetyl-CoA
ACP	ACP_2309	ACP_RS10995	atoB	acetyl-CoA acetyltransferase	2.3.1.9	3.29754	9.8234e-98	14.4558	13.5196	15.3475	89.6967	87.2887	71.8289	88.8111	89.3656	65.5588	94.942	88.2358	71.6312
PEP to pyruvate
ACP	ACP_1882	ACP_RS09015	pyk	pyruvate kinase	2.7.1.40	-0.455713	1.24214e-11	758.865	838.367	773.668	300.302	346.953	348.256	278.113	326.42	319.697	279.209	334.014	323.226
PEP <-> oxalacetate interconversion/carbon/CO2 fixation/PEP + CO2/HCO3- + H2O <-> oxalacetate + phosphate
ACP	ACP_3438	ACP_RS16445	cynT	carbonate dehydratase (CO2 -> HCO3-)	4.2.1.1	1.79468	1.5954e-51	82.2797	68.5955	68.3787	145.9	112.797	185.812	162.407	124.898	184.173	150.462	116.738	171.529
ACP	ACP_3068	ACP_RS14570	ppC	phosphoenolpyruvate carboxylase (HCO3- + PEP -> oxalacetate + phosphate)	4.1.1.31	-0.290577	0.0350472	154.411	151.738	138.298	58.3281	67.6963	87.3366	58.5695	63.2837	95.5218	57.3032	68.1338	96.3236
ACP	ACP_2868	ACP_RS13665	pckA	phosphoenolpyruvate carboxykinase (ATP) (oxaloacetate + ATP → CO2 + phosphoenolpyruvate + ADP)	4.1.1.49	2.93234	6.50672e-85	46.2792	42.4174	41.1524	224.162	223.48	140.596	204.855	210.335	147.277	225.872	231.672	151.374
EMBDEN-MEYERHOF-PARNAS PATHWAY EMPP (GLYCOLYSIS) AND GLUCONEOGENESIS (fba missing)
ACP	ACP_2530	ACP_RS12025	galP	glucose import, galactose:H+ symporter, The Major Faciliator Superfamily	TC:2.A.1	-1.79455	3.3061e-42	191.22	181.3	186.299	29.3043	27.4068	37.0491	25.7554	23.2684	37.7027	20.5774	23.3896	37.2023
ACP	ACP_2282	ACP_RS10860	glk-1	glucokinase	2.7.1.2	-0.232609	0.0101048	198.255	209.931	222.28	92.5843	104.524	112.322	72.0673	91.924	101.545	81.6314	93.6852	93.8167
ACP	ACP_0788	ACP_RS03800	glk-2	glucokinase	2.7.1.2	0.74476	2.67671e-05	21.7645	25.0387	25.6484	24.8958	25.3913	20.5356	24.7965	22.9826	17.7451	27.9891	27.9273	22.6734
ACP	ACP_0683	ACP_RS03280	ppgK	polyphosphate glucokinase	2.7.1.63	2.27957	3.68702e-48	76.7992	68.8033	50.4439	254.098	206.167	113.378	239.353	211.24	124.888	271.824	208.527	109.272
ACP	ACP_1037	ACP_RS04950	pgi	glucose-6-phosphate isomerase	5.3.1.9	0.429233	0.00138667	174.13	154.291	151.198	158.067	100.66	120.586	179.925	120.095	118.901	186.42	122.774	135.468
ACP	ACP_1123	ACP_RS05360	G6P-epimerase gene	glucose-6-phosphate 1-epimerase	5.1.3.15	-0.0623092	0.651001	83.9981	83.8414	77.7639	51.8867	36.3555	48.8608	48.7343	37.9735	55.2899	55.3854	40.466	58.2767
ACP	ACP_0125	ACP_RS00630	pfkA	pyrophosphate or ATP-dependent 6-phosphofructokinase	2.7.1.11, 2.7.1.90	-0.41958	0.00514226	2157.23	2159.74	1964.91	656.453	917.094	1214.45	762.609	994.44	1047.58	703.432	1005.93	1172.25
ACP	ACP_0634	ACP_RS03060	tpiA	triose-phosphate isomerase	5.3.1.1	-0.00345567	0.967864	1326.49	1340.1	1148.54	677.828	737.291	771.757	674.634	759.616	739.761	604.09	729.653	722.38
ACP	ACP_0629	ACP_RS03035	gapA	glyceraldehyde-3-phosphate dehydrogenase (phosphorylating) (NAD+)	1.2.1.12	-0.152857	0.0917777	7095.92	6089.75	5620.26	3115.57	3177.65	3395.5	3234.21	3330.71	3205.53	3304.17	3394.76	3549.74
ACP	ACP_0631	ACP_RS03045	pgk	phosphoglycerate kinase	2.7.2.3	-2.00116	2.42349e-40	1013.81	907.611	944.596	179.261	99.4217	148.983	187.12	101.009	132.29	186.262	109.193	148.272
ACP	ACP_2389	ACP_RS11370	gpmB	phosphoglycerate mutase	5.4.2.12	1.11086	2.85535e-34	76.1455	90.4651	79.5062	96.0462	105.242	103.961	93.5372	98.7422	105.251	105.808	116.299	123.552
ACP	ACP_0302	ACP_RS01495	gpmI	phosphoglycerate mutase (2,3-diphosphoglycerate-independent)	5.4.2.12	-3.62186	7.10775e-173	444.149	481.401	464.064	16.4669	27.6019	22.4419	14.8944	23.6715	20.7873	14.716	23.8856	22.6556
ACP	ACP_0300	ACP_RS01485	eno	enolase/phosphopyruvate hydratase	4.2.1.11	-0.797758	1.03856e-10	2136.72	2056.42	1634.83	549.687	662.665	723.536	579.674	691.165	705.09	549.231	722.295	749.987
ACP	ACP_1882	ACP_RS09015	pyk	pyruvate kinase	2.7.1.40	-0.455713	1.24214e-11	758.865	838.367	773.668	300.302	346.953	348.256	278.113	326.42	319.697	279.209	334.014	323.226
PENTOSE PHOSPHATE PATHWAY (PPP)
ACP	ACP_2280	ACP_RS10850	zwf-1	glucose-6-phosphate 1- (G6PD) dehydrogenase	1.1.1.49, 1.1.1.363	-0.930717	1.5119e-09	293.775	309.415	311.045	108.579	82.4386	89.7743	116.661	93.159	84.8523	126.022	92.9296	87.7541
ACP	ACP_0572	ACP_RS02760	zwf-2	glucose-6-phosphate 1- (G6PD) dehydrogenase	1.1.1.49, 1.1.1.363	0.447384	0.00513911	221.331	231.781	199.448	225.485	143.94	158.789	231.729	140.825	161.097	242.516	148.59	166.581
ACP	ACP_2281	ACP_RS10855	pgl	6-phosphogluconolactonase (PGLS)	3.1.1.31	-1.19393	5.97138e-13	142.095	165.743	174.181	42.4057	40.1326	39.7003	44.6769	42.6004	35.3672	39.8376	39.1194	31.967
ACP	ACP_2279	ACP_RS10845	gnd	6-phosphogluconate dehydrogenase (decarboxylating)	1.1.1.44	-0.451903	0.00394295	369.145	369.321	361.049	196.451	142.355	135.715	200.971	154.51	129.156	193.403	151.6	129.433
ACP	ACP_2277	ACP_RS10835	rpiB	ribose-5-phosphate isomerase B	5.3.1.6	-3.56966	1.60466e-62	265.246	278.367	276.569	19.4479	9.30661	12.8852	18.8616	12.6244	12.1843	17.7039	10.626	11.868
ACP	ACP_2585	ACP_RS12295	rpe	ribulose-phosphate 3-epimerase	5.1.3.1	0.961963	8.13721e-38	419.596	408.46	362.744	447.515	443.278	440.419	380.822	381.71	393.153	387.357	406.491	361.162
ACP	ACP_2276	ACP_RS10830	tktAB	transketolase	2.2.1.1	-0.657506	2.24918e-06	768.321	834.273	789.652	347.218	272.568	267.319	351.114	265.214	270.842	363.463	277.488	278.505
ACP	ACP_2636	ACP_RS12545	talAB	transaldolase	2.2.1.2	0.794675	8.0564e-16	2884.6	2715.28	2180.21	2864.83	2230.96	2660.91	2974.02	2430.48	2560.86	2962.76	2378.79	2671.21
ACP	ACP_0832	ACP_RS03980	tal	putative transaldolase	2.2.1.2	0.371246	0.188086	3.83764	4.03633	7.59066	3.58352	2.46827	5.4233	2.02396	2.13463	4.51663	2.4542	2.48778	4.50578
ACP	ACP_3481	ACP_RS16650	rbsK	ribokinase (RBKS)	2.7.1.15	-0.817556	1.46739e-05	22.1759	21.9966	26.6499	7.15813	7.72347	8.12483	5.04047	5.69308	9.08985	11.6721	8.29074	15.1881
ACP	ACP_2069	ACP_RS09875	prsA	ribose-phosphate pyrophosphokinase (PRPS)	2.7.6.1	-0.131893	0.0799524	410.168	391.507	514.612	202.214	197.28	298.912	197.763	199.316	286.732	196.173	193.693	268.831
ACP	ACP_2235	ACP_RS10640	xfp	xylulose-5-phosphate/fructose-6-phosphate phosphoketolase	4.1.2.9, 4.1.2.22	1.18116	6.9377e-38	1772.64	1688.69	1716.75	2115.56	2172.77	2473.87	2376.79	2419.17	2319.62	2331.33	2467.25	2582.49
ACP	ACP_3482	ACP_RS16655	deoC	deoxyribose-phosphate aldolase	4.1.2.4	0.0979409	0.457255	49.1024	51.9692	56.3127	34.739	29.9987	32.3672	25.5296	24.8782	27.6758	27.9057	25.0101	26.7977
ENTNER-DOUDOROFF PATHWAY (EDP)
ACP	ACP_1125	ACP_RS05370	eda	2-keto-3-deoxy-phosphogluconate (KDPG) aldolase	4.1.2.14	-1.10384	1.31426e-12	60.8553	70.2559	66.2942	14.0197	20.2119	19.1896	13.6262	20.4013	16.1982	13.1292	19.6854	22.7513
ACP	ACP_0197	ACP_RS00985	edd	putative phosphogluconate dehydratase (COG0129, pfam00920, IPR020558 ,IPR000581)	4.2.1.12	-2.05129	3.37289e-23	15.9395	17.2904	19.6013	2.5293	1.61605	3.35199	1.63761	1.52639	3.29115	1.9416	2.0736	2.52497
ACP	ACP_1124	ACP_RS05365	kdgK	2-dehydro-3-deoxygluconokinase	2.7.1.45	-0.658124	1.19749e-07	80.5074	85.2503	79.5368	28.7515	25.4816	36.2868	28.4184	25.3613	38.1078	30.1407	25.9499	36.1429
GLUCONATE METABOLISM
ACP	ACP_3015	ACP_RS14345	gdh	glucose 1-dehydrogenase (NAD(P)+ dependent)	1.1.1.47	5.47154	5.37962e-295	122.268	83.5879	49.2889	2182.18	2360.63	1682.06	2215.08	2545.55	1543.02	2323.07	2024.77	1471.49
ACP	ACP_0195	ACP_RS00975	gnl	gluconolactonase	3.1.1.17	-0.369122	0.115274	14.1564	20.7954	21.7249	8.23971	6.54371	10.7925	7.78754	7.71489	8.369	9.31784	6.279	8.82082
ACP	ACP_0032	ACP_RS00160	gntT	gluconate permease, gluconate:H+ Symporter (GntP) Family	TC 2.A.8.1.4	-1.30013	1.0589e-13	43.3367	37.3241	39.8166	7.19764	10.322	11.2245	6.55338	10.5368	9.6563	7.01001	9.57208	8.89724
ACP	ACP_0310	ACP_RS01530	gntk/gk	gluconokinase	2.7.1.12	-0.324775	0.00390441	270.365	252.041	237.069	103.023	111.234	137.055	92.1187	111.436	124.811	100.176	117.418	129.394
TCA CYCLE
ACP	ACP_1487	ACP_RS07125	fumC	putative fumarase C (pfam00206, pfam10415, KOG1317, IPR000362, IPR020557, IPR005677, IPR018951)	4.2.1.2	1.30788	4.9984e-53	412.206	406.243	354.715	506.152	562.359	601.962	514.492	582.764	559.34	488.517	563.499	574.461
ACP	ACP_1789	ACP_RS08580	gltA	citrate synthase	2.3.3.1	-0.0306831	0.812115	668.164	723.826	768.827	431.314	423.705	368.154	355.484	360.127	356.109	368.556	382.737	349.745
ACP	ACP_2022	ACP_RS09660	acnA	aconitate hydratase	4.2.1.3	0.617595	2.81604e-11	358.351	396.529	378.125	310.055	324.428	366.933	330.163	339.714	336.602	331.97	327.486	357.435
ACP	ACP_0089	ACP_RS00455	icd-1	isocitrate dehydrogenase (NADP+) IDH1, IDH2	1.1.1.42	0.294025	0.0364925	437.831	380.301	485.129	261.802	338.359	329	255.289	344.705	321.054	241.596	322.28	295.912
ACP	ACP_0990	ACP_RS04715	icd-2	isocitrate dehydrogenase (NADP+) IDH1, IDH2	1.1.1.42	-0.412235	1.14085e-05	6935.98	6516.2	5809.14	2918.09	2361.41	3085.1	2932.15	2415.22	3040.56	2913.64	2465.5	2927.19
ACP	ACP_1462	ACP_RS07000	icd-3	putative isocitrate dehydrogenase (NADP+) IDH3	1.1.1.41	-0.750756	2.52411e-05	2135.96	2107.2	1990.99	485.897	877.555	887.246	489.157	938.997	878.08	466.992	946.917	918.066
ACP	ACP_0050	ACP_RS00260	sucA	2-oxoglutarate dehydrogenase (OGDH), E1 component	1.2.4.2	0.326628	8.31632e-05	347.221	337.356	332.649	233.226	265.502	236.495	197.648	227.495	222.924	205.227	230.351	222.593
ACP	ACP_2354	ACP_RS11220	sucB	2-oxoglutarate dehydrogenase (OGDH), E2 component	2.3.1.61	1.15015	6.15434e-66	555.157	536.352	518.695	691.925	662.897	700.344	682.7	659.712	689.809	715.246	703.854	721.507
ACP	ACP_2612	ACP_RS12430	sucC	succinyl-CoA synthetase beta subunit	6.2.1.5	0.11308	0.26832	674.143	709.121	746.882	347.133	459.63	542.51	331.586	457.002	562.859	339.604	451.028	572.231
ACP	ACP_2614	ACP_RS12440	sucD	succinyl-CoA synthetase alpha subunit	6.2.1.5	-0.504629	1.61172e-05	526.038	610.108	694.102	169.398	265.336	334.317	165.225	263.784	335.67	157.157	270.952	342.862
ACP	ACP_2857	ACP_RS13610	lpdA	dihydrolipoamide dehydrogenase (DLD)	1.8.1.4	1.51554	1.35425e-44	727.568	718.971	588.629	1001.51	1201.37	1134.36	1113.67	1341.46	1001.17	1001.25	1260.43	1052.54
ACP	ACP_0101	ACP_RS00510	sdhB	succinate dehydrogenase, iron-sulfur subunit	1.3.5.1, 1.3.5.4	-0.507326	0.000213712	450.012	418.177	500.459	189.091	180.597	186.89	210.686	209.197	182.983	227.669	217.44	202.584
ACP	ACP_0102	ACP_RS00515	sdhA	succinate dehydrogenase, flavoprotein subunit	1.3.5.1, 1.3.5.4	-0.208454	0.102754	335.54	310.509	344.151	201.182	133.726	166.93	191.734	142.572	157.958	194.855	146.16	165.965
ACP	ACP_0103	ACP_RS00520	sdhC	succinate dehydrogenase, cytochrome b558 subunit	1.3.5.1, 1.3.5.4	0.495566	6.82061e-05	571.637	523.501	569.878	403.456	508.416	449.641	320.682	445.852	452.724	305.333	434.967	424.536
ACP	ACP_0090	ACP_RS00460	mdh	malate dehydrogenase, NAD-dependent	1.1.1.37	0.352709	1.54224e-05	1286.91	1220.11	1275.21	876.931	907.606	996.947	930.211	955.874	972.094	912.45	976.423	1024.28
reductive/alternative TCA cycle
ACP	ACP_0328	ACP_RS01625	korA	2-oxoglutarate/2-oxoacid ferredoxin oxidoreductase subunit alpha	1.2.7.11	-1.77953	9.51328e-42	2226.13	1978.2	2010.28	400.584	256.222	415.165	332.634	225.346	410.503	306.785	207.58	373.437
ACP	ACP_0329	ACP_RS01630	korB	2-oxoglutarate/2-oxoacid ferredoxin oxidoreductase subunit beta (TPP binding)	1.2.7.11	-2.11151	3.02314e-124	1761.53	1604.63	1695.68	241.434	217.159	216.597	233.877	226.226	225.965	251.93	239.279	235.673
GLUTAMINE<->GLUTAMATE
ACP	ACP_2883	ACP_RS13725	gdhA	glutamate dehydrogenase (NAD(P)+)	1.4.1.3	0.648698	3.28188e-09	442.866	394.702	376.432	408.787	380.249	314.192	404.995	390.352	316.183	388.028	394.518	306.04
ACP	ACP_0595	ACP_RS02875	glnA-1	glutamine synthetase	6.3.1.2	-0.0913164	0.525643	1273.69	1195.74	1130.12	504.334	637.859	855.136	526.265	658.443	797.098	499.699	626.298	808.968
ACP	ACP_1250	ACP_RS05975	glnA-2	glutamine synthetase	6.3.1.2	-1.22878	2.01221e-06	16.7501	21.2282	19.8276	3.74837	3.53676	8.51758	3.77121	3.50383	9.29962	3.87917	3.39267	10.068
ACP	ACP_3309	ACP_RS15810	aspB-1	aspartate aminotransferase	2.6.1.1	0.535621	7.55865e-06	839.208	796.84	661.672	551.664	648.305	728.315	555.176	659.439	760.019	553.556	668.793	747.128
ACP	ACP_2334	ACP_RS11120	aspB-2	aspartate aminotransferase	2.6.1.1	2.97301	1.07199e-105	84.4757	124.158	123.206	433.332	575.002	491.976	454.558	587.367	477.408	450.613	603.847	485.991
PROPIONATE METABOLISM
ACP	ACP_2811	ACP_RS13390	acs	acetate-CoA ligase, acetyl-CoA synthetase	6.2.1.1	-2.86394	7.53442e-163	326.577	327.822	316.763	21.4643	26.0347	30.015	19.0243	26.0549	26.4769	21.923	26.2681	30.7124
ACP	ACP_1022	ACP_RS04875	MCEE	methylmalonyl-CoA epimerase	5.1.99.1	0.602044	0.0131637	11.7761	14.5164	16.9701	11.3595	14.0622	12.6456	9.47946	14.1481	9.43173	9.36594	14.2061	9.83915
ACP	ACP_0323	ACP_RS01595	mcmA1	methylmalonyl-CoA mutase	5.4.99.2	3.31598	3.62543e-96	15.4683	12.8301	13.7126	89.9682	87.6331	67.3244	89.6546	89.8273	57.5606	81.8641	86.2677	59.2345
ACP	ACP_1898	ACP_RS09075	mcmA1	methylmalonyl-CoA mutase	5.4.99.2	2.36671	2.36379e-68	24.5596	24.0116	24.6239	58.1045	87.1978	76.5889	44.8306	76.6295	69.9636	48.2741	76.6845	68.4471
ACP	ACP_2837	ACP_RS13515	mcmA2	methylmalonyl-CoA mutase	5.4.99.2	2.77857	9.99267e-32	46.4716	51.8959	62.5242	256.492	257.622	159.467	218.494	210.967	131.749	216.908	210.513	125.748
ACP	ACP_1811	ACP_RS08680	pccB	propionyl-CoA carboxylase, beta chain	6.4.1.3	0.617491	1.11323e-05	81.1505	97.2543	90.1363	78.964	94.884	66.8175	63.1633	78.9322	56.8583	54.0496	73.7434	48.9229
GLYCOGEN METABOLISM
cellulose -> beta-D-Glucose
ACP	ACP_0076	ACP_RS00395	endoglucanse gene-1	endoglucanase/cellulase	3.2.1.4	-3.39007	6.28627e-49	99.3492	91.3922	94.3305	6.14555	5.56845	4.26014	4.8785	4.80602	2.9468	4.88267	5.81292	3.7495
ACP	ACP_1014	ACP_RS04835	endoglucanse gene-2	endoglucanase	3.2.1.4	1.00779	6.88759e-14	82.285	84.9914	70.3798	75.1401	92.4963	112.046	69.3905	91.165	107.489	68.8665	94.1561	113.656
ACP	ACP_0020	ACP_RS00100	bglX-1	beta-glucosidase	3.2.1.21	-0.70863	0.000762414	6.28229	5.12317	5.81989	2.05835	1.9653	2.01508	1.93405	1.61281	2.45777	1.91089	1.28606	2.55573
ACP	ACP_1071	ACP_RS05115	bglX-2	beta-glucosidase	3.2.1.21	-0.506816	0.000709929	20.8332	20.1558	21.3843	7.68811	8.74442	8.89463	7.47275	7.12563	7.64136	8.39466	8.5022	6.82405
ACP	ACP_2108	ACP_RS10055	bglX-3	beta-glucosidase	3.2.1.21	-0.214981	0.00489029	100.484	120.545	113.678	46.9272	59.1497	60.3405	45.171	59.1062	62.0185	46.2506	62.7287	59.7132
ACP	ACP_2412	ACP_RS11480	bglX-4	beta-glucosidase	3.2.1.21	-2.10584	1.09844e-29	18.2921	22.5024	24.5215	3.11125	2.44455	3.24509	3.27536	2.53	4.00644	4.10635	3.03034	3.81945
ACP	ACP_2415	ACP_RS11495	bglX-5	beta-glucosidase	3.2.1.21	-0.536287	1.36321e-05	36.0339	42.3477	46.7185	15.4796	15.6763	18.5165	15.8734	16.9597	17.0072	16.7686	16.8419	18.8305
ACP	ACP_2957	ACP_RS14060	bglX-6	beta-glucosidase	3.2.1.21	-1.23046	1.39506e-21	25.6043	33.0693	27.6173	6.66694	8.07571	6.42142	6.79574	7.42401	6.35785	6.48283	7.58157	6.5455
glucogen <-> glucose (pgm, pep2, glgB missing)
ACP	ACP_0843	ACP_RS04035	glgE	starch synthase (maltosyl-transferring)	2.4.99.16	3.95845	1.36604e-251	53.1004	38.4688	31.0531	392.612	395.171	297.235	375.303	400.301	283.745	408.243	448.193	294.377
ACP	ACP_2274	ACP_RS10825	SGA	glucoamylase	3.2.1.3	1.07625	0.00485994	35.1184	37.5123	42.1864	94.2835	32.1527	40.8051	90.9803	32.4664	39.3498	91.9736	32.7499	42.7131
ACP	ACP_0842	ACP_RS04030	treS	maltose alpha-D-glucosyltransferase/ alpha-amylase	5.4.99.16, 3.2.1.1	2.17716	3.32837e-139	45.3728	39.3474	32.6816	119.355	88.6777	96.694	110.711	87.9097	90.1875	116.484	101.47	92.7027
ACP	ACP_2971	ACP_RS14135	otsB	trehalose 6-phosphate phosphatase	3.1.3.12	3.9044	0	118.902	116.333	94.1587	934.491	993.777	893.642	1015.48	1108.09	829.947	1024.95	1144.73	897.152
ACP	ACP_2972	ACP_RS14140	otsA	trehalose 6-phosphate synthase	2.4.1.15	2.54896	3.20734e-118	82.1965	79.4312	67.3631	245.091	243.717	278.182	282.874	285.7	244.208	267.662	281.287	279.614
ACP	ACP_2293	ACP_RS10915	glgP	glycogen phosphorylase	2.4.1.1	0.785355	3.13104e-24	177.211	169.323	207.357	161.263	169.917	221.369	162.114	174.899	222.252	155.098	174.715	207.726
ACP	ACP_0709	ACP_RS03400	treX, glgX	glycogen operon protein	3.2.1.-	4.06233	1.05846e-211	99.16	64.9805	41.2053	838.661	487.315	579.482	918.571	563.93	534.876	888.937	520.064	529.864
ACP	ACP_2719	ACP_RS12960	treY, glgY	(1->4)-alpha-D-glucan 1-alpha-D-glucosylmutase	5.4.99.15	3.70235	0	46.3655	32.474	20.6416	299.099	237.959	185.476	258.268	237.149	175.118	244.492	219.232	152.775
ACP	ACP_2720	ACP_RS12965	treZ, glgZ	maltooligosyltrehalose trehalohydrolase	3.2.1.141	0.432023	0.0712715	35.1185	28.804	19.7129	41.7613	12.2951	19.4693	37.8865	12.9897	18.5691	37.7246	13.9351	17.1333
ACP	ACP_2511	ACP_RS11925	treAF	alpha-trehalase	3.2.1.28	1.14087	2.33117e-26	38.7395	34.9531	32.424	54.0248	37.9248	43.7435	49.9328	34.5982	42.557	46.7496	35.7572	41.6047
ACP	ACP_0580	ACP_RS02795	rfbF	glucose-1-phosphate cytidylyltransferase	2.7.7.33	0.36027	0.0127665	36.8759	37.6345	42.7044	28.4669	30.1498	28.1689	28.6705	28.1449	30.2094	25.5889	28.7045	24.8659
ACP	ACP_1894	ACP_RS09060	glgC	glucose-1-phosphate adenylyltransferase	2.7.7.27	2.09794	2.99155e-219	153.903	134.755	123.014	364.548	324.858	321.428	339.787	312.42	314.295	324.851	313.502	309.073
ACP	ACP_2079	ACP_RS09920	galU, galF	UTP-glucose-1-phosphate uridylyltransferase	2.7.7.9	1.458	3.83211e-25	677.398	692.955	663.028	1191.59	1150.39	922.074	1249.87	1195.51	850.156	1110.7	1100.77	848.109
ACP	ACP_0526	ACP_RS02555	glgA	glycogen synthase	2.4.1.21	1.78688	6.03199e-51	62.5709	55.6741	60.9502	125.069	129.029	103.893	95.925	104.332	93.8243	100.449	109.669	99.7435
ACP	ACP_1061	ACP_RS05070	malQ	alpha-glucanotransferase	2.4.1.25	1.59312	2.35403e-23	61.2541	60.2478	59.721	142.206	83.1897	101.21	138.628	82.6328	90.8163	124.842	78.6789	90.0929
ACP	ACP_2515	ACP_RS11945	malZ-1	alpha-glucosidase	3.2.1.20	-1.00794	5.8899e-17	231.559	240.108	257.892	53.6897	83.7954	75.2819	50.4699	73.3422	75.7808	47.4271	73.5308	73.867
ACP	ACP_2410	ACP_RS11460	malz-2	alpha-glucosidase	3.2.1.20	3.53324	3.79765e-136	15.3223	14.314	14.5796	84.7008	116.477	97.9256	93.6633	129.783	89.2955	91.8249	132.716	102.024
VALINE, LEUCINE, ISOLEUCINE BIOSYNTHESIS
ACP	ACP_3471	ACP_RS16605	leuA	2-isopropylmalate synthase	2.3.3.13	0.556369	0.0146941	212.107	221.057	382.79	148.412	320.244	258.55	131.153	301.398	239.049	136.374	302.428	218.046
ACP	ACP_3470	ACP_RS16600	leuB	3-isopropylmalate dehydrogenase	1.1.1.85	0.358121	0.1031	140.518	143.27	256.871	127.732	123.059	145.036	135.626	139.565	123.566	131.884	137.258	134.696
ACP	ACP_3469	ACP_RS16595	leuC	3-isopropylmalate dehydratase, large subunit	4.2.1.33	-0.273618	0.26472	130.16	128.856	242.655	98.0185	58.7186	86.6423	101.623	66.3431	77.0504	103.372	71.7959	82.0335
ACP	ACP_3468	ACP_RS16590	leuD	3-isopropylmalate dehydratase, small subunit	4.2.1.33	-0.935685	0.0261096	146.739	134.007	239.261	98.2851	32.1885	52.0218	103.424	36.7917	48.0296	107.248	41.7719	49.6035
ACP	ACP_3467	ACP_RS16585	ilvD	dihydroxy-acid dehydratase	4.2.1.9	-2.13234	8.66304e-06	114.847	107.433	208.219	39.5094	11.6203	17.2935	40.876	15.7007	16.1334	44.97	15.4696	21.9703
ACP	ACP_3466	ACP_RS16580	ivlB2	acetolactate synthase, large subunit	2.2.1.6	-2.39813	1.02142e-07	71.4585	64.179	129.91	16.6514	8.36041	7.20393	16.8173	9.51117	8.20231	16.776	9.78414	8.76583
ACP	ACP_3465	ACP_RS16575	ilvN	acetolactate synthase small subunit	2.2.1.6	-1.78066	4.51221e-08	72.3183	76.2204	147.123	21.9627	15.2497	14.2962	17.4459	15.5691	10.7775	18.7824	14.06	11.2944
ACP	ACP_3464	ACP_RS16570	ilvC	ketol-acid reductoisomerase	1.1.1.86	-2.5244	3.59828e-07	228.39	294.975	508.084	63.5971	26.5933	28.6233	60.6674	32.3964	30.0504	53.9398	32.3308	25.7265
ACP	ACP_2474	ACP_RS11750	ilvE	branched-chain-amino-acid transaminase	2.6.1.42	1.30383	1.63713e-33	361.796	374.598	393.306	523.816	592.012	493.456	485.012	490.216	505.178	456.864	516.633	492.079
ACP	ACP_3156	ACP_RS14990	bkdA	3-methyl-2-oxobutanoate dehydrogenase (2-methylpropanoyl-transferring), E1 component of branched-chain alpha-ketoacid dehydrogenase complex	1.2.4.4	1.7236	1.28287e-21	62.7763	60.849	62.3605	168.829	115.09	88.2718	131.923	84.4655	82.9512	138.547	101.292	82.5008
ACP	ACP_2354	ACP_RS11220	bkdC	dihydrolipoyllysine-residue acyltransferase, E2 component of branched-chain alpha-ketoacid dehydrogenase complex	2.3.1.168	1.15015	6.15434e-66	555.157	536.352	518.695	691.925	662.897	700.344	682.7	659.712	689.809	715.246	703.854	721.507
ACP	ACP_2857	ACP_RS13610	lpdA	dihydrolipoamide dehydrogenase; E3 component of branched-chain alpha-ketoacid dehydrogenase complex	1.8.1.4	1.51554	1.35425e-44	727.568	718.971	588.629	1001.51	1201.37	1134.36	1113.67	1341.46	1001.17	1001.25	1260.43	1052.54
log2FC = log2 fold changes between two O2 concentrations, p adj = adjusted P value by the Benjamini–Hochberg procedure calculated in DESeq2; µM = µmol O2 L-1; R = replicate; t60/t10 = sampling timepoint after 60/10 minutes at the respective O2 concentration. 0.001 µmol O2 L-1 = apparent anoxia: O2 was still supplied (10.1 µmol O2 min-1) but no longer determinable, anoxia is < 0.0005 µmol O2 L-1 w…
